# Supplementary material for: A Novel and Noninvasive Risk Assessment Score and Its Child-to-Adult Trajectories to Screen Subclinical Renal Damage in Middle Age
Source: Bioengineering (Basel). 2023 Feb 15;10(2):257. doi: 10.3390/bioengineering10020257 (PMC9952229; doi:10.3390/bioengineering10020257)
Supplement: Supplementary file 1 [file bioengineering-10-00257-s001.zip]

Archive with 1 entries (1 files):
- bioengineering-2189393-supplementary.pdf
